# Supplementary material for: Penazaphilones J–L, Three New Hydrophilic Azaphilone Pigments from Penicillium sclerotiorum cib-411 and Their Anti-Inflammatory Activity
Source: Molecules. 2023 Mar 31;28(7):3146. doi: 10.3390/molecules28073146 (PMC10095951; doi:10.3390/molecules28073146)
Supplement: Supplementary file 1 [file molecules-28-03146-s001.zip]

Archive with 1 entries (1 files):
- molecules-2237760-supplementary.pdf
